# Supplementary material for: The Effects of Different Processing Methods on the Levels of Biogenic Amines in Zijuan Tea
Source: Foods. 2022 Apr 27;11(9):1260. doi: 10.3390/foods11091260 (PMC9103763; doi:10.3390/foods11091260)
Supplement: Supplementary file 1 [file foods-11-01260-s001.zip]

Archive with 1 entries (1 files):
- foods-1688052-supplementary.pdf
